# Supplementary material for: Normocephalic Children Exposed to Maternal Zika Virus Infection Do Not Have a Higher Risk of Neurodevelopmental Abnormalities around 24 Months of Age than Unexposed Children: A Controlled Study
Source: Pathogens. 2023 Oct 6;12(10):1219. doi: 10.3390/pathogens12101219 (PMC10609945; doi:10.3390/pathogens12101219)
Supplement: Supplementary file 1 [file pathogens-12-01219-s001.zip]

Archive with 2 entries (2 files):
- 07_Table S1_15SET23.pdf
- 08_Table S2__15Set23.pdf
